# Supplementary material for: Four cases of cytokine storm after COVID-19 vaccination: Case report
Source: Front Immunol. 2022 Aug 15;13:967226. doi: 10.3389/fimmu.2022.967226 (PMC9420842; doi:10.3389/fimmu.2022.967226)
Supplement: Supplementary file 1 [file Table_1.xlsx]

## Sheet: Expansion_UpGene_p001
ens_gene	pvalue	log2FoldChange	Vaccinated1-Counts	Vaccinated1-TPM	Vaccinated2-Counts	Vaccinated2-TPM	Vaccinated3-Counts	Vaccinated3-TPM	Vaccinated4-Counts	Vaccinated4-TPM	Control1-Counts	Control1-TPM	Control2-Counts	Control2-TPM
ENSG00000011422	3.47487e-07	2.47968	2267.15	72.3741	4032.32	170.742	2277.62	85.1642	4049.65	145.27	17.0051	25.0226	382.572	18.025
ENSG00000011600	0.0083958	1.30323	1771.34	56.5465	3099.11	131.227	3243.95	121.297	4263.16	152.929	22.7848	33.5272	1058.14	49.8545
ENSG00000012817	8.29752e-08	4.43823	339.725	10.845	147.29	6.23675	204.599	7.65029	244.209	8.76032	0.667912	0.982814	5.11661	0.241071
ENSG00000022567	0.00611547	1.89014	245.309	7.83099	574.427	24.3232	357.11	13.3529	477.023	17.1119	1.15563	1.70047	97.8839	4.61184
ENSG00000028137	0.00490834	1.33698	2951.11	94.2079	2972.74	125.876	1876.44	70.1632	3462.62	124.212	19.2596	28.34	957.321	45.1046
ENSG00000033327	0.00801101	1.55536	583.221	18.6181	678.768	28.7414	426.025	15.9298	420.249	15.0753	3.16462	4.65665	146.125	6.88474
ENSG00000043462	0.00155391	1.42582	2262.15	72.2145	3965.14	167.898	3717.82	139.016	4893.41	175.538	34.3567	50.5549	1035.44	48.7853
ENSG00000054967	0.00015277	1.5321	962.805	30.7355	902.582	38.2184	1114.79	41.6837	1061.21	38.0681	7.99996	11.7717	244.658	11.5272
ENSG00000059728	5.61255e-06	2.34589	1406.48	44.899	2824.14	119.584	1630.65	60.9727	3627.77	130.136	13.9757	20.5648	306.717	14.4511
ENSG00000059804	2.53125e-06	1.86429	6879.31	219.608	9169.02	388.248	8589.8	321.187	7751.09	278.049	75.4331	110.998	1386.41	65.3211
ENSG00000067048	0.000602222	5.64315	1751.05	55.8987	818.712	34.6671	670.139	25.0576	1001.39	35.9222	2.03968	3.00133	0.309971	0.0146044
ENSG00000067646	2.29989e-05	5.17637	63.4072	2.02414	70.0125	2.96457	89.6607	3.35257	146.597	5.25876	0	0	0.534505	0.0251834
ENSG00000069424	0.00568451	1.33689	827.847	26.4273	1226.98	51.9548	887.295	33.1775	1248.01	44.7689	9.35502	13.7657	317.722	14.9696
ENSG00000073756	0.000676136	2.60866	163.219	5.21042	204.389	8.65453	824.802	30.8407	751.228	26.9482	4.30739	6.33821	33.1378	1.5613
ENSG00000074660	0.000108588	2.73118	234.08	7.47251	338.154	14.3186	153.899	5.75453	394.026	14.1346	1.00033	1.47196	28.2669	1.3318
ENSG00000074800	0.00112204	1.12465	1300.66	41.521	1250.23	52.9392	1583.23	59.1995	1706.78	61.2261	21.8899	32.2104	399.635	18.829
ENSG00000077150	0.00834515	1.01867	733.619	23.4193	499.345	21.144	630.052	23.5587	644.75	23.1286	7.89607	11.6189	201.537	9.4955
ENSG00000084110	0.0022376	2.70964	62.5027	1.99527	101.661	4.30468	106.674	3.98874	134.05	4.80866	0.928255	1.3659	7.94793	0.37447
ENSG00000085117	8.26933e-05	2.18033	510.015	16.2812	799.955	33.8729	820.568	30.6824	544.304	19.5254	5.08246	7.47871	94.4082	4.44808
ENSG00000090339	0.00184233	1.82279	161.521	5.15622	194.872	8.25156	230.636	8.62388	255.676	9.17165	2.37922	3.50096	35.8054	1.68699
ENSG00000090382	0.00105835	1.84992	530.354	16.9304	888.5	37.6222	1463.03	54.7052	1700.73	61.0091	5.21866	7.67912	252.956	11.9181
ENSG00000099725	9.0507e-11	5.44358	489.635	15.6306	182.905	7.74482	260.172	9.72827	517.463	18.5626	0	0	4.89567	0.230661
ENSG00000099860	0.000102428	1.56337	1524.63	48.6706	1725.33	73.0563	2195.14	82.08	2581.52	92.605	15.4723	22.7671	497.051	23.4188
ENSG00000099985	2.13567e-08	4.49794	265.802	8.48517	778.385	32.9595	1062.25	39.7192	1252.24	44.9206	0	0	28.9727	1.36506
ENSG00000100266	0.00610565	1.42919	316.794	10.113	452.374	19.1551	391.839	14.6515	453.122	16.2545	3.93368	5.7883	100.78	4.74828
ENSG00000100284	0.00584458	1.08523	1613.04	51.493	1621.44	68.6573	1157.4	43.2773	1831.59	65.7034	25.1492	37.0064	436.29	20.556
ENSG00000100368	0.00131818	2.26273	106.282	3.39283	159.94	6.7724	259.761	9.71292	256.064	9.18558	0.85497	1.25807	26.2551	1.23702
ENSG00000101307	0.00519307	1.61851	305.231	9.74385	521.767	22.0934	331.061	12.3789	549.191	19.7007	2.51736	3.70423	101.403	4.77762
ENSG00000102144	9.30129e-05	1.27166	1711.85	54.6472	1039.21	44.0038	1408.56	52.6685	1509.34	54.1434	17.5434	25.8147	356.108	16.7782
ENSG00000102524	0.004221	1.79248	197.646	6.30945	324.914	13.758	210.191	7.85941	457.959	16.428	2.42687	3.57108	58.1065	2.73771
ENSG00000103313	0.00942106	1.32177	235.633	7.5221	231.52	9.80338	221.441	8.28007	360.318	12.9254	2.99576	4.40819	64.6172	3.04446
ENSG00000103569	0.00267001	2.06465	230.028	7.34318	1026.85	43.4804	949.448	35.5015	747.772	26.8243	6.59614	9.70604	104.27	4.91273
ENSG00000104419	0.000146097	1.53399	11226.4	358.38	6899.72	292.158	8282.07	309.681	6646.95	238.441	63.3896	93.2761	2233.45	105.23
ENSG00000105220	0.00120434	1.33559	1520.56	48.5407	1130.01	47.8488	1031.93	38.5858	1055.6	37.8669	12.9775	19.0961	314.475	14.8166
ENSG00000105339	0.000625483	1.51821	2512.22	80.1974	3869.86	163.863	2973.78	111.195	3454.21	123.91	29.1015	42.8221	836.026	39.3897
ENSG00000105656	0.00114428	1.97131	299.175	9.55054	396.477	16.7882	360.401	13.476	354.585	12.7198	1.38694	2.04085	69.8071	3.28899
ENSG00000105835	8.16865e-06	2.75157	4343.5	138.657	22098.9	935.743	14722.4	550.494	20770.4	745.082	70.7924	104.169	1614.8	76.0822
ENSG00000106348	0.00617346	1.41094	410.533	13.1054	298.064	12.6211	312.759	11.6946	335.506	12.0354	1.86407	2.74293	91.6628	4.31873
ENSG00000108179	1.07686e-05	2.19489	488.375	15.5903	576.377	24.4058	698.231	26.1081	1144.09	41.0411	6.85926	10.0932	79.3738	3.73973
ENSG00000108582	0.000887067	1.82037	467.642	14.9285	997.47	42.2363	719.88	26.9175	967.245	34.6972	9.08333	13.3659	124.845	5.88211
ENSG00000109107	0.00382563	1.51275	253.3	8.08606	165.953	7.02703	244.529	9.14335	221.282	7.93788	2.94047	4.32683	43.5376	2.05129
ENSG00000109743	0.00342707	2.00796	111.106	3.54684	114.741	4.85854	148.475	5.55172	203.074	7.28472	2.05536	3.0244	18.2611	0.86038
ENSG00000110931	0.00737373	1.70702	208.136	6.64429	289.436	12.2557	154.245	5.7675	300.089	10.7649	2.28493	3.36221	47.7358	2.24909
ENSG00000111669	5.77936e-06	1.83142	1516.36	48.4066	1990.48	84.284	1986.09	74.2633	2858.27	102.532	17.2073	25.3201	379.853	17.8969
ENSG00000112096	0.000142169	1.47851	2184.85	69.7469	2635.31	111.588	2851.59	106.626	4408.36	158.138	27.8253	40.9442	744.971	35.0996
ENSG00000112137	0.000421711	2.44476	187.987	6.00109	446.127	18.8906	414.112	15.4843	381.352	13.68	0.72933	1.07319	49.5036	2.33238
ENSG00000112715	3.15697e-07	2.3455	1338.16	42.718	1559.88	66.0506	1570.53	58.7249	1477.32	52.9949	13.7194	20.1877	138.002	6.50204
ENSG00000114374	0.000254368	3.33355	163.888	5.23178	69.3862	2.93805	99.059	3.70398	99.6379	3.57423	0.173427	0.255193	7.02228	0.330857
ENSG00000115271	0.00642449	2.03377	88.5911	2.82809	186.374	7.89174	299.956	11.2159	510.921	18.3279	2.11719	3.11539	39.0157	1.83824
ENSG00000115548	0.000221409	2.07541	1080.49	34.4925	1264.32	53.5355	761.823	28.4859	999.445	35.8523	3.43188	5.04992	211.765	9.97737
ENSG00000115756	0.00309279	1.67769	402.202	12.8395	560.135	23.7181	416.066	15.5574	555.475	19.9261	1.88425	2.77262	120.614	5.68276
ENSG00000115956	0.00898324	1.26053	980.703	31.3069	1286.37	54.4694	1201.3	44.9188	2776.36	99.5942	14.1464	20.816	473.964	22.331
ENSG00000116679	4.53257e-05	1.94233	881.346	28.1351	1415.4	59.933	1105.31	41.3294	1810.07	64.9313	9.22354	13.5722	232.149	10.9378
ENSG00000116701	0.000160227	1.80582	1174.79	37.5026	2032.54	86.0646	1635.92	61.1698	2314.33	83.0202	12.3537	18.1782	383.069	18.0485
ENSG00000117984	0.00551206	1.4074	1210.79	38.6519	2067.99	87.566	1289.72	48.2249	3059.2	109.74	16.4919	24.2674	546.552	25.751
ENSG00000119535	9.6414e-07	2.25129	1816.23	57.9794	3210.14	135.929	3464.66	129.55	3137.04	112.533	20.1217	29.6086	387.207	18.2434
ENSG00000119917	0.00286763	3.33673	76.3524	2.43739	451.4	19.1139	52.2308	1.953	467.775	16.7801	0.358349	0.527301	23.3315	1.09927
ENSG00000119922	0.00608974	2.75517	87.9226	2.80675	381.683	16.1618	51.971	1.94328	313.588	11.2491	0.667707	0.982514	20.6945	0.975031
ENSG00000121966	0.0059366	1.40412	2213.92	70.6747	5445.33	230.574	3983.36	148.944	5681.84	203.82	41.627	61.253	1249.92	58.8907
ENSG00000122861	8.04644e-06	4.23683	175.361	5.59804	658.072	27.8651	149.509	5.59039	1189.24	42.6607	1.32524	1.95005	16.9133	0.796878
ENSG00000122884	0.00577252	1.71919	448.53	14.3184	284.923	12.0646	221.304	8.27494	267.113	9.58194	1.3669	2.01136	71.1832	3.35382
ENSG00000123689	2.07342e-08	3.01071	1280.62	40.8811	2587.72	109.573	3592.05	134.313	3191.97	114.503	6.63986	9.77038	250.693	11.8115
ENSG00000124731	0.00035888	1.91776	906.716	28.945	2271.43	96.1801	2057.27	76.9247	1846.7	66.2454	17.5213	25.7821	270.77	12.7574
ENSG00000125505	0.00547012	1.00826	1124.76	35.9058	858.368	36.3463	839.868	31.4041	1048.45	37.6104	15.8861	23.3759	286.47	13.4971
ENSG00000125753	0.00700465	1.28521	569.401	18.1769	708.345	29.9938	1287.02	48.1238	1357.89	48.7104	9.9203	14.5975	272.483	12.8382
ENSG00000126262	0.00059585	3.4989	50.1927	1.6023	274.292	11.6145	186.26	6.96459	294.712	10.572	0.193618	0.284904	14.4153	0.679181
ENSG00000128342	0.000513245	2.91479	220.616	7.04272	188.518	7.98252	201.816	7.54625	103.904	3.72728	1.86162	2.73932	10.3469	0.487498
ENSG00000128383	0.00235134	1.83666	664.033	21.1979	935.339	39.6055	547.63	20.4768	2175.86	78.0529	4.5935	6.75922	233.038	10.9797
ENSG00000128512	0.00190596	1.98599	163.896	5.23205	279.28	11.8257	213.152	7.97013	285.183	10.2301	2.31446	3.40566	37.3128	1.75801
ENSG00000128918	0.00996251	1.80854	118.117	3.77065	252.229	10.6803	281.987	10.544	268.154	9.61927	1.31537	1.93554	48.6609	2.29268
ENSG00000129824	1.53416e-10	8.67449	409.732	13.0798	302.011	12.7882	691.214	25.8457	766.531	27.4972	0	0	0	0
ENSG00000130066	0.00348146	1.18472	8075.82	257.804	11940.1	505.584	11741.6	439.037	14009	502.533	127.443	187.529	3788.82	178.512
ENSG00000130592	0.00152822	1.25788	2197.97	70.1656	2448.45	103.676	2240.3	83.7686	2809.79	100.793	23.4416	34.4938	767.516	36.1618
ENSG00000131002	2.30527e-07	5.97197	207.122	6.61194	88.6323	3.753	149.488	5.58961	196.963	7.06551	0	0	0.655924	0.0309041
ENSG00000131389	0.00115148	1.46171	817.12	26.0849	1046.98	44.3328	1161.09	43.4151	925.272	33.1916	12.5822	18.5144	212.337	10.0043
ENSG00000131669	3.85742e-05	2.1743	1032.77	32.9691	2182.55	92.4169	1878.36	70.235	1837.86	65.9282	9.17566	13.5017	295.687	13.9314
ENSG00000132510	7.02419e-05	1.86496	688.86	21.9904	817.689	34.6238	940.719	35.1751	819.205	29.3867	5.09748	7.50081	160.247	7.5501
ENSG00000134107	0.00739153	1.0997	932.17	29.7576	940.699	39.8325	878.236	32.8387	884.167	31.7171	12.5953	18.5336	273.387	12.8808
ENSG00000134333	0.00798556	1.1322	1164	37.1583	1318.7	55.8383	1638.17	61.254	1269.71	45.5474	25.7688	37.9181	306.46	14.439
ENSG00000135245	9.91891e-05	2.77069	795.131	25.3829	1361.28	57.6413	548.248	20.4999	429.225	15.3972	6.48698	9.54542	58.225	2.74329
ENSG00000135845	0.000516967	3.65029	216.508	6.91155	968.147	40.9947	397.635	14.8683	69.1493	2.48054	2.32783	3.42534	18.2558	0.860128
ENSG00000136603	0.00549873	1.51679	260.047	8.30144	268.128	11.3535	311.676	11.6541	238.056	8.53959	2.68313	3.94815	58.8979	2.775
ENSG00000136689	0.000132477	2.73833	149.221	4.76357	291.211	12.3309	213.368	7.97821	357.036	12.8077	1.99185	2.93096	20.2909	0.956015
ENSG00000137575	0.00552145	1.31555	962.094	30.7129	1594.61	67.5214	1590.66	59.4775	2631.32	94.3911	16.4223	24.1649	494.365	23.2922
ENSG00000138621	0.0042182	1.71334	212.243	6.77543	405.524	17.1713	535.16	20.0105	521.382	18.7031	6.48837	9.54747	63.2989	2.98235
ENSG00000140332	0.00823284	1.2097	597.712	19.0807	613.148	25.9628	907.439	33.9307	654.899	23.4927	6.68655	9.83908	211.529	9.96626
ENSG00000140379	0.00015564	2.04863	878.398	28.041	2190.57	92.7565	2451.81	91.6773	2356.14	84.5198	20.1694	29.6787	239.75	11.2959
ENSG00000141526	0.00672507	1.10307	654.128	20.8817	703.395	29.7842	765.161	28.6107	930.457	33.3776	8.69092	12.7885	239.633	11.2904
ENSG00000141543	2.21328e-05	1.79366	704.777	22.4985	690.991	29.259	820.818	30.6918	780.004	27.9805	6.44757	9.48743	140.285	6.6096
ENSG00000141574	0.00244211	2.19149	146.928	4.69036	241.243	10.2151	222.112	8.30515	733.611	26.3163	2.23174	3.28395	44.4176	2.09275
ENSG00000142089	0.00368228	1.9952	2529.02	80.7337	6513.73	275.814	1135.55	42.4603	9013.42	323.331	36.6982	54.0004	792.107	37.3204
ENSG00000143226	0.00433248	1.37898	912.918	29.143	1517.97	64.276	1382.3	51.6866	1658.97	59.5108	11.3352	16.6795	412.729	19.4459
ENSG00000143546	0.00706079	1.65878	3111.74	99.3358	8997.83	381	14267.3	533.478	24465.4	877.627	163.103	240.001	1656.3	78.037
ENSG00000143622	0.0039636	1.77827	256.223	8.17937	370.661	15.6951	510.119	19.0742	450.164	16.1484	1.14086	1.67874	93.813	4.42003
ENSG00000144655	0.000127777	1.68065	509.674	16.2703	563.752	23.8712	567.265	21.211	738.844	26.504	5.93101	8.72732	113.346	5.34035
ENSG00000145819	0.00512492	1.09932	1707.61	54.5119	2280.94	96.583	2184.94	81.6987	2486.38	89.1921	36.2643	53.3619	586.25	27.6214
ENSG00000145979	0.00768678	1.72067	151.159	4.82545	278.155	11.778	264.6	9.89384	299.894	10.7579	4.0164	5.91003	37.2932	1.75708
ENSG00000146859	0.00665526	1.4422	396.479	12.6568	641.648	27.1696	663.141	24.796	731.672	26.2467	3.80866	5.60434	173.409	8.17022
ENSG00000147416	0.00448427	1.50544	547.652	17.4826	558.742	23.6591	499.901	18.6922	771.79	27.6858	2.25705	3.32119	172.916	8.14701
ENSG00000147872	0.000749959	1.55956	1368.89	43.6988	1537.37	65.0977	1323.16	49.4751	1133.13	40.648	11.2163	16.5045	339.06	15.9749
ENSG00000148926	0.00271152	1.81696	350.343	11.184	286.677	12.1389	667.066	24.9427	304.632	10.9278	2.45868	3.61788	83.2433	3.92204
ENSG00000149269	0.00122351	1.74014	554.737	17.7088	1165.19	49.3383	729.819	27.2892	1323.91	47.4915	8.54951	12.5804	181.233	8.53885
ENSG00000151093	0.00379467	2.89929	165.683	5.28909	154.87	6.55774	70.4543	2.6344	71.5411	2.56634	0.446263	0.656664	12.3245	0.580675
ENSG00000151726	0.00378324	1.40824	960.118	30.6498	1383.93	58.6004	1107.12	41.3972	1212.07	43.4795	8.57511	12.618	348.522	16.4208
ENSG00000151948	0.00825992	2.6573	35.1371	1.12168	102.108	4.3236	153.641	5.74488	107.456	3.85468	0.629761	0.926677	8.34342	0.393104
ENSG00000152213	0.00916064	3.14774	36.4582	1.16385	157.725	6.67864	49.6007	1.85465	67.5684	2.42383	0.137758	0.202707	7.04804	0.332071
ENSG00000155966	0.00656566	2.73166	36.7957	1.17463	201.697	8.54057	115.224	4.30841	157.302	5.64277	0.590549	0.868977	11.383	0.536312
ENSG00000157551	9.44059e-05	3.82314	68.8811	2.19888	336.811	14.2617	255.223	9.54322	602.184	21.6017	0.150697	0.221747	16.5461	0.779578
ENSG00000157933	0.000235973	1.57763	558.399	17.8257	474.022	20.0717	713.744	26.6881	626.354	22.4687	4.8981	7.20743	129.874	6.11907
ENSG00000158517	0.000852947	1.80633	374.068	11.9413	778.855	32.9794	783.91	29.3117	1030.02	36.949	6.96981	10.2559	130.27	6.13772
ENSG00000158869	0.00567815	1.21943	1123.83	35.8759	1313.02	55.598	1389.76	51.9655	2970.68	106.565	19.0278	27.999	480.161	22.623
ENSG00000159399	5.8445e-05	2.16642	989.418	31.5851	826.757	35.0078	712.46	26.6401	514.055	18.4403	4.14592	6.10061	121.289	5.71458
ENSG00000160271	0.0047243	1.3145	722.007	23.0486	1034.15	43.7897	739.484	27.6506	1176.13	42.1903	9.80573	14.4289	253.078	11.9238
ENSG00000160593	0.00592798	1.48093	405.5	12.9447	505.283	21.3954	386.596	14.4555	360.084	12.917	4.56137	6.71193	94.2192	4.43917
ENSG00000160712	0.00651028	1.31774	541.697	17.2925	548.181	23.2119	411.8	15.3979	515.88	18.5058	4.63707	6.82333	140.405	6.61523
ENSG00000160999	0.00962235	1.71698	170.089	5.42972	237.9	10.0735	211.204	7.89726	186.546	6.69183	1.23274	1.81394	44.8387	2.11259
ENSG00000161011	0.00455137	1.14949	2239.43	71.4891	2438.6	103.259	1801.63	67.3659	2455.04	88.0676	25.9368	38.1653	727.954	34.2978
ENSG00000162231	0.00197835	1.20274	2015.21	64.3313	1244.15	52.6815	1379.13	51.5681	1449.01	51.9793	14.6381	21.5395	474.616	22.3617
ENSG00000162747	0.000294645	2.6472	318.446	10.1657	1675.21	70.9344	735.778	27.512	2430.98	87.2045	8.36522	12.3092	112.184	5.28559
ENSG00000163131	0.00554219	1.43074	779.765	24.8924	1078.99	45.6883	1418.89	53.0548	1507.34	54.0716	5.93854	8.7384	380.024	17.905
ENSG00000163171	0.000750966	2.00038	661.375	21.113	1717.59	72.7287	848.136	31.7132	1999.09	71.712	8.47813	12.4753	243.412	11.4685
ENSG00000163220	0.000469489	2.10778	3087.98	98.5774	10455.7	442.731	12335.9	461.259	19873.5	712.907	114.101	167.897	1071.75	50.496
ENSG00000163293	0.0080197	3.74717	40.1791	1.28263	42.0468	1.78041	28.8983	1.08056	22.256	0.798372	0	0	1.04613	0.0492888
ENSG00000163464	0.00296014	2.43703	70.8666	2.26227	352.855	14.9411	297.938	11.1404	375.229	13.4603	2.37587	3.49603	30.2636	1.42588
ENSG00000163563	0.000423823	2.35784	407.634	13.0129	1570.07	66.4821	867.004	32.4187	917.122	32.8992	6.0376	8.88417	127.599	6.01186
ENSG00000164713	0.00753371	1.35162	566.984	18.0998	1041.21	44.0886	774.094	28.9447	1156.9	41.5006	8.78593	12.9283	245.684	11.5755
ENSG00000166900	0.00275049	1.79379	199.402	6.3655	362.125	15.3336	308.667	11.5416	413.561	14.8353	3.80285	5.5958	51.4033	2.42188
ENSG00000166920	4.01281e-06	5.40125	73.1186	2.33416	416.739	17.6462	101.314	3.7883	422.618	15.1602	0	0	4.49611	0.211836
ENSG00000167106	0.00748395	1.69043	207.791	6.6333	115.796	4.90319	277.916	10.3917	183.892	6.5966	1.13502	1.67015	40.7825	1.92149
ENSG00000167173	0.00616524	1.54656	316.432	10.1014	493.559	20.899	730.592	27.3181	661.199	23.7187	3.12458	4.59774	146.027	6.88012
ENSG00000167207	0.00489393	1.75896	213.071	6.80184	337.752	14.3016	310.678	11.6168	387.649	13.9058	0.647769	0.953175	72.1833	3.40094
ENSG00000167703	0.00676657	1.1977	672.902	21.481	588.079	24.9013	783.702	29.3039	811.016	29.093	4.83851	7.11974	237.432	11.1867
ENSG00000167851	0.00169905	1.66955	921.751	29.425	1277.26	54.0835	712.399	26.6378	1600.64	57.4185	6.05519	8.91005	288.062	13.5721
ENSG00000168209	3.82008e-07	1.83535	1733.61	55.3417	1637.62	69.3427	1814.72	67.8555	2315.54	83.0637	12.7136	18.7077	357.985	16.8666
ENSG00000169429	1.10153e-05	3.34375	2671.09	85.269	8578.52	363.244	19922.8	744.949	9811.3	351.953	59.1254	87.0015	176.353	8.30894
ENSG00000170006	0.00125739	2.7072	145.684	4.65064	456.144	19.3147	330.739	12.3669	280.52	10.0629	0.33599	0.494401	42.1008	1.9836
ENSG00000170448	0.00044883	2.18607	174.276	5.56339	218.73	9.26181	200.061	7.48062	315.559	11.3198	0.630179	0.927291	32.7821	1.54454
ENSG00000170956	0.000339151	2.7186	213.657	6.82055	529.879	22.4369	307.722	11.5062	390.371	14.0035	3.89576	5.73251	21.3683	1.00678
ENSG00000171049	0.00515104	2.3394	57.8308	1.84613	166.459	7.04844	176.242	6.59	189.249	6.78879	0.84957	1.25012	18.1231	0.853875
ENSG00000171051	9.4607e-05	2.36953	430.353	13.7381	1310.59	55.495	1254.59	46.9111	1177.97	42.2565	5.66104	8.33006	138.365	6.51911
ENSG00000171314	0.00813425	1.16422	444.783	14.1988	379.545	16.0713	609.492	22.79	554.014	19.8737	4.99857	7.35526	150.417	7.08694
ENSG00000171700	0.00996133	1.44209	192.582	6.14778	166.179	7.03661	159.407	5.96049	308.298	11.0593	2.43209	3.57875	47.1103	2.21962
ENSG00000172081	0.00759301	1.15029	661.353	21.1123	491.155	20.7972	714.191	26.7048	922.756	33.1013	5.11112	7.52087	232.194	10.9399
ENSG00000172216	0.00251801	1.44193	830.757	26.5202	1123.33	47.5658	1758.75	65.7626	1745.71	62.6225	10.4694	15.4055	382.624	18.0275
ENSG00000173391	0.00183128	2.36708	284.959	9.09671	215.408	9.12114	450.691	16.8521	109.178	3.91647	2.03092	2.98844	29.9567	1.41142
ENSG00000173535	0.000745382	2.94195	78.6585	2.51101	272.372	11.5332	404.243	15.1153	192.418	6.90246	0.953391	1.40289	20.3029	0.956578
ENSG00000173638	0.00904004	1.80587	112.554	3.59306	145.274	6.1514	159.268	5.95531	136.566	4.89892	0.680476	1.0013	25.9702	1.2236
ENSG00000173846	0.00125186	1.59863	491.477	15.6894	479.073	20.2856	676.627	25.3002	538.838	19.3293	2.8828	4.24197	133.914	6.30939
ENSG00000174238	0.00090313	1.92091	363.13	11.5922	863.589	36.5674	863.497	32.2876	830.894	29.806	4.75573	6.99793	137.381	6.47278
ENSG00000174611	0.00249177	4.52261	10.1143	0.322878	87.8044	3.71794	83.2539	3.113	38.6556	1.38666	0	0	1.4406	0.0678746
ENSG00000175197	0.00757224	1.52931	309.6	9.88333	718.081	30.406	523.531	19.5757	861.81	30.915	6.09006	8.96136	139.596	6.57712
ENSG00000176788	0.00782893	1.52707	319.439	10.1974	664.812	28.1504	582.28	21.7724	607.114	21.7785	8.55123	12.5829	92.1366	4.34105
ENSG00000177191	0.00840234	2.52565	53.1677	1.69727	198.404	8.40113	201.934	7.55067	154.353	5.53698	0	0	22.2255	1.04716
ENSG00000178209	0.00032125	1.53821	632.511	20.1916	374.624	15.8629	494.176	18.4781	904.798	32.4571	5.48395	8.06949	129.759	6.11366
ENSG00000178297	0.00376775	3.63628	46.7578	1.49265	48.9755	2.07379	58.8518	2.20057	28.958	1.03879	0.150541	0.221518	1.63212	0.076898
ENSG00000178381	0.00102754	2.15358	2090.18	66.7246	367.458	15.5595	706.373	26.4125	2415.19	86.6384	4.20803	6.19201	237.946	11.2109
ENSG00000179818	0.00223024	1.34024	535.937	17.1087	648.536	27.4613	833.068	31.1498	1127.29	40.4383	11.1664	16.431	175.435	8.26568
ENSG00000180871	0.00488886	2.23788	90.3628	2.88464	628.175	26.5991	529.925	19.8148	593.11	21.2762	2.61056	3.84137	66.4563	3.13111
ENSG00000181016	0.00382238	3.47638	27.753	0.885956	64.3877	2.7264	44.3357	1.65779	88.5398	3.17612	0	0	3.28835	0.154932
ENSG00000182541	0.00113972	1.8017	517.45	16.5185	1129.31	47.8189	809.599	30.2723	1125.92	40.3891	6.30178	9.2729	191.865	9.03979
ENSG00000182782	3.27889e-05	3.2503	158.507	5.06002	549.931	23.286	359.518	13.443	1113.13	39.9303	2.40396	3.53736	33.2142	1.5649
ENSG00000182885	7.91282e-07	2.57241	539.72	17.2294	929.203	39.3457	908.403	33.9667	1033.27	37.0659	4.63766	6.8242	87.2692	4.11172
ENSG00000183625	0.00880174	4.07731	7.16177	0.228625	77.682	3.28932	30.5122	1.1409	45.598	1.6357	0	0	0.899689	0.0423892
ENSG00000183878	5.70099e-09	7.86478	399.672	12.7587	229.472	9.71665	266.199	9.95364	311.495	11.174	0	0	0.227154	0.0107025
ENSG00000184557	2.89636e-05	2.0474	451.102	14.4005	411.787	17.4365	485.594	18.1572	490.764	17.6048	2.12048	3.12023	76.8785	3.62216
ENSG00000185201	0.00765715	1.40617	2315.01	73.9018	6469.89	273.958	4585.93	171.476	8887.13	318.801	70.6986	104.031	1262.22	59.4698
ENSG00000185215	0.00256988	1.25815	658.575	21.0236	737.759	31.2393	731.34	27.346	967.839	34.7185	12.5722	18.4996	172.841	8.14347
ENSG00000187608	0.00232831	2.77525	475.161	15.1685	833.107	35.2767	103.913	3.88547	1119.28	40.151	0	0	90.9112	4.28331
ENSG00000188404	0.000318743	1.77918	599.657	19.1428	871.084	36.8847	692.86	25.9072	1512.23	54.2471	8.54064	12.5673	155.901	7.34535
ENSG00000188897	0.00688043	2.45483	51.7018	1.65047	64.5112	2.73163	112.893	4.22128	122.302	4.38723	1.48038	2.17835	8.16618	0.384753
ENSG00000196083	0.00554668	1.61965	270.443	8.63332	481.145	20.3734	716.437	26.7888	446.796	16.0276	5.40017	7.94621	98.8918	4.65933
ENSG00000196878	0.000710134	4.02559	66.4052	2.11985	58.2073	2.4647	94.723	3.54185	110.283	3.95608	0.807619	1.18839	1.19673	0.0563846
ENSG00000196923	0.00154549	1.59856	1017.86	32.493	975.52	41.3069	1176.27	43.9827	614.521	22.0442	7.78998	11.4628	224.186	10.5626
ENSG00000197249	7.01087e-05	1.80844	1292.4	41.2572	1852.61	78.4459	2633.51	98.4714	2851.55	102.291	14.0578	20.6857	450.731	21.2364
ENSG00000197405	0.00133197	1.79125	529.737	16.9108	1327.3	56.2025	1322.31	49.4434	1463.42	52.496	8.32216	12.2458	249.552	11.7577
ENSG00000198692	2.40045e-06	4.98094	320.388	10.2277	276.773	11.7196	257.524	9.62927	272.62	9.77947	1.66547	2.4507	1.17031	0.0551396
ENSG00000198814	0.00853034	1.44119	454.344	14.504	995.346	42.1464	609.358	22.7849	1035.59	37.1488	9.99753	14.7111	173.799	8.1886
ENSG00000199038	0.0069854	3.0463	176.08	5.621	123.043	5.21006	54.8841	2.05221	36.9222	1.32448	0	0	8.78445	0.413883
ENSG00000199331	0.000755813	5.26258	46.6298	1.48856	27.3204	1.15684	101.989	3.81356	32.5012	1.16589	0	0	0	0
ENSG00000199357	0.00695096	2.7016	47.6238	1.52029	52.5233	2.22402	85.9327	3.21317	83.379	2.99099	0	0	6.99561	0.329601
ENSG00000199377	0.00115067	2.42713	214.965	6.86232	131.476	5.56714	131.55	4.91888	175.685	6.30222	0	0	22.031	1.038
ENSG00000199477	0.00422977	1.90923	507.087	16.1877	258.434	10.943	249.604	9.33311	348.551	12.5033	0	0	76.1789	3.5892
ENSG00000199480	5.63e-05	5.79514	61.3515	1.95852	65.3742	2.76817	78.7504	2.94461	83.7188	3.00318	0	0	0	0
ENSG00000200075	0.000431272	2.23433	473.284	15.1086	365.882	15.4927	413.284	15.4534	384.763	13.8023	0	0	72.6302	3.422
ENSG00000200250	0.00133192	5.18649	20.9082	0.667451	51.7813	2.1926	87.8724	3.2857	26.7314	0.958916	0	0	0	0
ENSG00000200257	0.00165041	4.83306	48.6979	1.55458	27.9781	1.18469	43.9496	1.64335	33.3514	1.19639	0	0	0	0
ENSG00000200304	0.00567315	4.46251	37.0088	1.18143	24.5055	1.03765	38.2138	1.42888	19.4748	0.698605	0	0	0	0
ENSG00000200355	0.00198222	4.92541	89.2964	2.8506	16.9781	0.718912	28.8396	1.07836	41.3086	1.48183	0	0	0	0
ENSG00000200419	0.00136956	5.27263	104.334	3.33064	28.4081	1.2029	8.81337	0.329547	89.809	3.22165	0	0	0	0
ENSG00000200591	0.00246841	4.89955	74.6075	2.38169	36.4271	1.54245	33.9966	1.27119	16.2507	0.582947	0	0	0	0
ENSG00000200731	0.000175272	5.56025	52.7317	1.68335	54.4861	2.30713	87.7104	3.27964	49.8335	1.78764	0	0	0	0
ENSG00000200874	0.00519844	4.5558	37.3039	1.19085	36.4271	1.54245	33.9966	1.27119	16.2507	0.582947	0	0	0	0
ENSG00000200953	0.00561814	5.31362	129.126	4.12207	0	0	36.5894	1.36814	101.536	3.64232	0	0	0	0
ENSG00000201342	2.53517e-05	6.56811	35.7185	1.14024	203.737	8.62695	144.198	5.3918	68.8477	2.46972	0	0	0	0
ENSG00000201519	0.00160775	5.24952	51.2964	1.63753	70.4241	2.982	61.7402	2.30857	8.59186	0.308209	0	0	0	0
ENSG00000201749	0.00610194	4.81941	120.503	3.84682	12.4201	0.52591	10.0132	0.374412	30.7416	1.10277	0	0	0	0
ENSG00000201806	0.00210005	5.23079	143.625	4.58494	36.9063	1.56274	17.3394	0.64835	15.9728	0.572981	0	0	0	0
ENSG00000201988	0.000260585	5.45904	60.4588	1.93002	23.2341	0.983812	65.3937	2.44518	103.484	3.71221	0	0	0	0
ENSG00000202019	0.0034514	2.66185	111.911	3.57254	573.727	24.2936	348.465	13.0297	276.261	9.9101	0	0	51.1277	2.4089
ENSG00000202184	0.00958832	2.2716	149.969	4.78745	78.8301	3.33794	88.5044	3.30933	83.2937	2.98793	0	0	15.0919	0.711061
ENSG00000202318	0.00569997	5.0636	36.2752	1.15801	104.553	4.42715	9.34197	0.349312	9.40764	0.337473	0	0	0	0
ENSG00000202461	3.03985e-05	5.9509	88.5157	2.82568	49.6435	2.10208	69.1835	2.58689	130.066	4.66575	0	0	0	0
ENSG00000203286	0.000145348	4.73182	81.4879	2.60133	45.0043	1.90564	84.2208	3.14916	59.8761	2.14789	0	0	1.25625	0.0591887
ENSG00000204482	0.00254587	1.41548	584.257	18.6512	915.931	38.7837	1011.66	37.8276	1373.08	49.2555	10.104	14.8677	241.384	11.3729
ENSG00000204577	0.00653972	1.31304	639.579	20.4172	695.841	29.4643	534.59	19.9892	992.645	35.6084	4.89474	7.20248	218.883	10.3128
ENSG00000206597	0.000145144	6.06532	123.529	3.94341	108.561	4.59686	11.3394	0.423998	114.704	4.11469	0	0	0	0
ENSG00000206612	0.000848332	3.01211	298.878	9.54106	54.4022	2.30358	228.924	8.55984	160.414	5.75442	0	0	16.2015	0.763338
ENSG00000206651	0.00223456	3.12705	177.031	5.65136	24.8218	1.05104	158.133	5.91288	170.086	6.10137	0	0	10.0971	0.475727
ENSG00000206731	0.00522971	2.91003	666.105	21.264	133.047	5.63369	41.3284	1.54534	265.354	9.51883	0	0	29.0521	1.3688
ENSG00000206739	5.03495e-06	6.70135	135.699	4.33192	196.043	8.30116	85.9809	3.21497	87.6366	3.14372	0	0	0	0
ENSG00000207231	0.00811997	4.55793	40.1677	1.28227	49.6804	2.10364	20.0265	0.748823	10.2472	0.367591	0	0	0	0
ENSG00000207233	1.91644e-05	6.11628	125.015	3.99084	67.9125	2.87565	100.938	3.77426	68.8477	2.46972	0	0	0	0
ENSG00000207508	0.00167618	4.85091	31.3624	1.00118	41.425	1.75408	35.149	1.31428	44.5523	1.59819	0	0	0	0
ENSG00000207595	0.00612682	4.81168	11.7387	0.374734	78.3001	3.3155	27.4422	1.02611	18.4611	0.66224	0	0	0	0
ENSG00000208028	0.000859954	2.47948	396.865	12.6691	623.56	26.4037	1475.44	55.1693	841.955	30.2028	0	0	146.908	6.92162
ENSG00000211575	0.00191894	4.94514	15.316	0.488932	34.7435	1.47116	54.6437	2.04322	63.6576	2.28354	0	0	0	0
ENSG00000211745	0.00601875	4.33041	42.7148	1.36358	9.39023	0.397615	14.0055	0.523691	189.257	6.78908	0	0	1.24026	0.0584355
ENSG00000211835	0.000340295	5.59219	72.093	2.30142	11.6908	0.495029	108.643	4.06233	88.261	3.16612	0	0	0	0
ENSG00000211844	2.0513e-05	6.47034	37.7118	1.20387	100.673	4.26283	227.152	8.4936	92.5518	3.32004	0	0	0	0
ENSG00000211879	0.000105486	5.80039	58.7584	1.87574	33.6288	1.42396	137.774	5.1516	72.9921	2.61839	0	0	0	0
ENSG00000211887	0.00114848	5.06274	47.1395	1.50483	22.3717	0.947296	79.5032	2.97276	34.7071	1.24502	0	0	0	0
ENSG00000212283	0.00882668	1.85481	522.183	16.6696	285.661	12.0959	430.569	16.0997	225.439	8.08699	0	0	91.2666	4.30006
ENSG00000212418	0.00090335	5.4367	108.577	3.46609	8.43839	0.357311	97.6051	3.64962	39.8804	1.4306	0	0	0	0
ENSG00000212452	0.00302018	4.84661	79.354	2.53321	9.11144	0.38581	28.6181	1.07008	57.1623	2.05054	0	0	0	0
ENSG00000212526	0.00497106	3.39351	172.172	5.49622	91.3808	3.86938	128.097	4.78977	16.4311	0.58942	0	0	7.33172	0.345437
ENSG00000214124	4.33969e-06	4.09863	109.834	3.50622	112.606	4.76814	139.552	5.21807	177.227	6.35752	0	0	5.42689	0.25569
ENSG00000214193	3.72375e-06	3.26608	290.255	9.26579	425.905	18.0343	292.708	10.9449	287	10.2953	1.86741	2.74784	17.6552	0.831831
ENSG00000216490	0.0051273	1.48616	2088.86	66.6823	2939.96	124.488	3254.67	121.698	5115.55	183.506	14.628	21.5247	1097.98	51.7317
ENSG00000221164	0.0042658	4.61548	35.4933	1.13305	33.3995	1.41425	14.0378	0.524898	54.1569	1.94273	0	0	0	0
ENSG00000221333	0.00132715	2.59973	111.775	3.56817	179.68	7.60829	192.065	7.18165	180.686	6.48161	0	0	21.3287	1.00491
ENSG00000221420	0.000386163	5.88766	30.9198	0.987049	169.42	7.17384	40.0153	1.49624	34.3338	1.23163	0	0	0	0
ENSG00000221476	0.000268542	5.55534	113.135	3.6116	55.9293	2.36824	45.4304	1.69872	34.7071	1.24502	0	0	0	0
ENSG00000221634	0.00923863	5.14827	57.7905	1.84484	25.4965	1.07961	0	0	155.53	5.57921	0	0	0	0
ENSG00000222047	0.00154617	3.49402	73.3996	2.34313	145.358	6.15495	37.4538	1.40046	193.438	6.93906	0.331568	0.487894	7.38527	0.34796
ENSG00000222051	0.00115865	5.20919	104.541	3.33726	10.3563	0.438521	43.9362	1.64285	62.3733	2.23747	0	0	0	0
ENSG00000222266	0.00628998	4.50056	26.004	0.830122	35.489	1.50273	41.4948	1.55156	15.8308	0.567885	0	0	0	0
ENSG00000222287	0.00043278	5.38836	84.6383	2.7019	61.3119	2.59616	32.534	1.2165	39.445	1.41498	0	0	0	0
ENSG00000222346	0.000955044	5.15277	37.9354	1.21101	62.0544	2.6276	49.4169	1.84778	30.0151	1.07671	0	0	0	0
ENSG00000222777	1.57873e-05	6.20014	143.625	4.58494	86.5311	3.66403	70.7959	2.64718	79.8643	2.86491	0	0	0	0
ENSG00000222858	0.00156944	4.86703	27.9837	0.893321	32.2276	1.36463	49.614	1.85515	47.3338	1.69797	0	0	0	0
ENSG00000223336	1.54351e-05	6.46409	64.7344	2.06651	138.505	5.86477	169.924	6.35374	61.5178	2.20678	0	0	0	0
ENSG00000223508	0.00229083	4.11632	71.6243	2.28646	24.1716	1.02351	54.9031	2.05292	31.8076	1.14101	0	0	1.23092	0.0579952
ENSG00000224397	0.000277792	2.20293	284.497	9.08197	544.205	23.0435	620.122	23.1874	538.849	19.3297	2.36596	3.48144	79.5088	3.74609
ENSG00000225016	0.00753309	2.61566	72.7653	2.32288	50.075	2.12035	69.2255	2.58846	63.4455	2.27593	0	0	6.88117	0.324209
ENSG00000225839	0.00541172	4.64478	34.3362	1.09611	19.5823	0.829181	69.7275	2.60723	14.3604	0.515141	0	0	0	0
ENSG00000226012	0.000336564	7.46486	8.76317	0.279746	314.53	13.3183	212.69	7.95285	528.03	18.9416	0	0	0	0
ENSG00000226118	0.00324	4.99694	101.768	3.24874	21.1895	0.897237	51.3004	1.91821	8.96677	0.321658	0	0	0	0
ENSG00000226272	9.9891e-05	3.51275	100.988	3.22383	216.864	9.18279	154.055	5.76036	210.478	7.55032	0	0	11.2824	0.531573
ENSG00000229169	0.00673606	4.64656	19.1016	0.609778	5.63031	0.238407	55.8207	2.08723	73.8446	2.64897	0	0	0	0
ENSG00000229644	0.00309624	2.87445	52.0629	1.662	298.145	12.6245	249.751	9.33863	255.115	9.15154	0.422331	0.621449	25.075	1.18142
ENSG00000230180	0.00370831	4.7824	79.6735	2.54341	29.2616	1.23904	12.4042	0.463815	35.3326	1.26746	0	0	0	0
ENSG00000231123	0.00179102	4.38231	8.84114	0.282235	163.088	6.90571	106.785	3.99289	206.665	7.41353	1.47676	2.17301	1.32573	0.0624624
ENSG00000231535	1.57807e-06	5.12865	391.726	12.505	322.872	13.6715	182.761	6.83376	405.174	14.5345	1.77568	2.61287	0.689202	0.032472
ENSG00000231705	0.00673088	3.24572	37.703	1.20359	59.6576	2.52611	35.1228	1.3133	54.233	1.94546	0	0	3.00849	0.141746
ENSG00000231890	0.000593919	2.4739	144.605	4.61623	268.064	11.3508	209.879	7.84772	204.699	7.34301	1.25192	1.84216	24.5427	1.15634
ENSG00000232101	0.00330505	4.79286	67.2388	2.14646	17.6463	0.747206	53.8986	2.01536	16.5076	0.592165	0	0	0	0
ENSG00000235027	0.00847041	2.38739	91.7162	2.92785	134.236	5.684	75.8462	2.83602	286.358	10.2723	0	0	21.3138	1.00421
ENSG00000235172	0.00106534	3.2481	66.0035	2.10703	161.026	6.81842	85.2917	3.1892	208.859	7.49225	0.158852	0.233746	10.4383	0.491806
ENSG00000235204	0.000773123	2.78078	121.471	3.87771	86.4506	3.66062	103.392	3.86601	133.062	4.77322	0	0	10.9917	0.51788
ENSG00000235686	0.000401512	5.42267	93.3994	2.98158	54.4022	2.30358	49.055	1.83425	29.1663	1.04626	0	0	0	0
ENSG00000236073	0.00184868	4.76731	40.5308	1.29386	25.1746	1.06598	41.1677	1.53933	41.8594	1.50159	0	0	0	0
ENSG00000237111	0.000860593	3.30203	343.28	10.9585	59.7639	2.53061	115.774	4.329	118.658	4.25653	0	0	11.1502	0.525344
ENSG00000237541	1.64307e-07	7.37011	248.5	7.93285	86.7203	3.67204	351.979	13.1611	203.564	7.30229	0.302183	0.444654	0.260666	0.0122814
ENSG00000238317	0.00963401	1.89752	194.114	6.19669	92.0807	3.89902	251.429	9.40135	289.7	10.3922	0	0	41.6902	1.96425
ENSG00000238364	0.00514959	4.51991	31.2014	0.99604	12.0985	0.512291	50.427	1.88555	38.8953	1.39526	0	0	0	0
ENSG00000238446	0.00178179	5.06597	41.6018	1.32805	72.5909	3.07375	25.2134	0.942773	25.9302	0.930173	0	0	0	0
ENSG00000238685	0.000353786	5.41002	105.174	3.35747	33.2618	1.40842	55.1047	2.06046	39.8029	1.42782	0	0	0	0
ENSG00000238723	0.00883448	4.7308	121.237	3.87025	9.10676	0.385612	8.49913	0.317797	29.0068	1.04054	0	0	0	0
ENSG00000238987	0.00070247	3.24601	195.681	6.24672	350.725	14.8509	144.857	5.41644	113.479	4.07073	0	0	18.2796	0.86125
ENSG00000239079	0.00603685	2.83373	126.614	4.0419	345.064	14.6112	167.009	6.24475	66.7031	2.39279	0	0	22.6113	1.06534
ENSG00000239137	0.00262518	4.96657	107.135	3.42007	27.9781	1.18469	17.5799	0.657342	25.0136	0.897295	0	0	0	0
ENSG00000239948	3.05777e-08	4.37733	318.665	10.1727	773.531	32.754	480.842	17.9795	1136.36	40.7639	0	0	25.1296	1.18399
ENSG00000239985	0.00209457	4.96688	27.155	0.866868	57.5571	2.43717	49.6551	1.85669	22.2184	0.797025	0	0	0	0
ENSG00000240306	0.0028915	4.6418	27.8046	0.887605	29.2085	1.23679	32.2957	1.20759	47.4543	1.70229	0	0	0	0
ENSG00000241839	0.00844312	1.71132	140.809	4.49503	204.831	8.67325	260.665	9.74669	378.603	13.5813	1.05474	1.55202	54.12	2.54989
ENSG00000242999	0.00559851	4.60827	41.9839	1.34025	6.12949	0.259544	44.5088	1.66426	54.7588	1.96432	0	0	0	0
ENSG00000243075	0.000152079	5.62434	49.2436	1.572	31.2681	1.324	77.7044	2.9055	120.292	4.31514	0	0	0	0
ENSG00000243365	0.00145112	4.87672	50.3422	1.60707	20.0843	0.850439	48.2388	1.80373	46.0713	1.65268	0	0	0	0
ENSG00000243373	0.00264665	3.36736	77.3767	2.47009	37.2551	1.57751	43.2588	1.61752	60.1739	2.15857	0	0	3.13641	0.147773
ENSG00000245532	0.000471811	1.36645	6584.45	210.195	5375.14	227.602	5066.41	189.442	5138.54	184.331	49.3281	72.585	1670.45	78.7039
ENSG00000248758	0.00260463	4.73612	52.6637	1.68118	30.5927	1.2954	35.0712	1.31137	23.8801	0.856632	0	0	0	0
ENSG00000248979	0.00454962	4.64334	71.3594	2.278	24.2269	1.02585	14.9385	0.558575	31.5096	1.13032	0	0	0	0
ENSG00000249047	0.000817134	5.07819	50.6254	1.61611	19.8269	0.839538	49.4957	1.85073	72.4742	2.59981	0	0	0	0
ENSG00000249936	0.00292142	5.19667	10.8446	0.346192	95.6612	4.05063	53.031	1.98292	15.7153	0.563743	0	0	0	0
ENSG00000250103	0.00614067	2.07244	84.637	2.70186	173	7.32543	133.898	5.00666	236.284	8.47603	1.22108	1.79679	23.8474	1.12358
ENSG00000250908	0.00793071	3.35469	23.7283	0.757478	186.639	7.90294	80.7262	3.01849	57.0581	2.0468	0	0	6.54894	0.308556
ENSG00000251748	0.0054179	1.93383	881.198	28.1304	483.994	20.494	530.776	19.8466	363.309	13.0327	0	0	142.08	6.69417
ENSG00000251768	0.000676941	5.17068	77.4538	2.47255	24.0261	1.01735	33.09	1.23729	70.9563	2.54536	0	0	0	0
ENSG00000251877	0.00290493	4.63946	28.8005	0.919397	22.2201	0.940877	37.7196	1.4104	50.2971	1.80427	0	0	0	0
ENSG00000251996	2.71731e-05	5.99664	123.363	3.93811	61.2635	2.59411	76.4274	2.85775	77.8993	2.79442	0	0	0	0
ENSG00000252018	0.00144582	4.87622	38.3894	1.2255	22.4546	0.950806	52.0439	1.94601	50.5327	1.81272	0	0	0	0
ENSG00000252060	0.00398888	3.08384	53.7514	1.7159	106.922	4.52745	45.5344	1.70261	181.094	6.49624	0	0	8.07443	0.38043
ENSG00000252461	0.00262499	4.993	106.48	3.39915	33.3995	1.41425	14.0378	0.524898	27.0784	0.971364	0	0	0	0
ENSG00000252549	0.00770327	2.79504	105.216	3.3588	73.1047	3.09551	42.6991	1.59659	57.5088	2.06297	0	0	7.33172	0.345437
ENSG00000252577	0.00278047	4.85341	91.8932	2.9335	17.4804	0.740181	30.1749	1.12829	28.2001	1.0116	0	0	0	0
ENSG00000252614	0.000837462	5.07048	73.1788	2.33608	31.0688	1.31556	35.149	1.31428	44.5523	1.59819	0	0	0	0
ENSG00000252620	0.00723352	2.06016	523.038	16.6969	90.6704	3.8393	327.032	12.2283	408.327	14.6476	0	0	64.8058	3.05335
ENSG00000252627	0.0028734	4.91922	73.1788	2.33608	41.425	1.75408	8.78724	0.32857	44.5523	1.59819	0	0	0	0
ENSG00000252719	0.000264776	5.57844	55.1359	1.7601	87.4019	3.7009	30.1749	1.12829	70.5005	2.52901	0	0	0	0
ENSG00000252800	0.00703156	5.24714	90.0526	2.87474	54.8502	2.32255	69.2849	2.59068	0	0	0	0	0	0
ENSG00000253166	0.00347842	4.78059	27.7195	0.884886	15.1588	0.641875	80.6703	3.0164	31.1949	1.11903	0	0	0	0
ENSG00000253210	0.00229514	1.61595	407.054	12.9943	457.443	19.3697	275.676	10.308	510.401	18.3092	3.52977	5.19396	85.602	4.03317
ENSG00000253307	5.0881e-06	3.51869	281.123	8.97428	903.551	38.2595	799.113	29.8802	1236.75	44.3649	0	0	61.9556	2.91906
ENSG00000253981	0.00941458	2.5558	74.6929	2.38442	91.8388	3.88877	119.358	4.46299	58.9249	2.11377	0.279917	0.41189	10.7033	0.504289
ENSG00000254019	0.000724016	3.87461	37.677	1.20276	206.109	8.72739	111.963	4.18649	114.159	4.09514	0	0	6.04087	0.284618
ENSG00000254087	0.00958942	1.06987	850.723	27.1576	1163.33	49.2596	1245.08	46.5558	1589.61	57.0227	17.9107	26.3551	360.657	16.9925
ENSG00000254197	8.26954e-06	4.20041	137.896	4.40203	891.386	37.7444	660.334	24.691	688.466	24.6968	3.21642	4.73287	9.25029	0.435831
ENSG00000255156	0.00879811	4.7049	22.0776	0.704781	76.4356	3.23655	18.3385	0.685707	9.18493	0.329484	0	0	0	0
ENSG00000255319	0.00057774	3.37424	71.1338	2.2708	70.633	2.99085	66.0107	2.46825	118.324	4.24455	0.331386	0.487625	4.6134	0.217362
ENSG00000255329	0.00556119	2.15248	124.819	3.98459	178.605	7.56276	242.555	9.06954	184.792	6.62889	0	0	33.3974	1.57353
ENSG00000255398	0.000398954	3.2156	74.1449	2.36692	381.034	16.1343	307.354	11.4925	304.35	10.9177	2.11824	3.11694	12.5456	0.591093
ENSG00000256249	0.00296885	4.32813	9.44511	0.301515	50.118	2.12217	64.9419	2.42829	86.636	3.10783	0	0	0.606462	0.0285737
ENSG00000258283	0.00326887	2.63925	75.1244	2.39819	69.7314	2.95267	132.413	4.95114	116.9	4.19346	0	0	10.5624	0.497651
ENSG00000259195	0.000149565	5.88736	23.4673	0.749144	39.7062	1.6813	129.432	4.83967	142.562	5.11402	0	0	0	0
ENSG00000260467	0.00276779	3.95367	14.36	0.458414	52.3854	2.21818	77.1439	2.88454	99.4797	3.56856	0	0	2.13453	0.100569
ENSG00000260528	0.00898447	1.40745	260.363	8.31154	365.549	15.4786	316.503	11.8346	363.498	13.0395	5.19766	7.64823	69.5828	3.27842
ENSG00000260851	0.00183796	4.35958	51.7482	1.65195	29.8455	1.26376	115.573	4.32148	128.907	4.62417	0.944421	1.38969	0	0
ENSG00000263490	0.00025563	5.63616	110.999	3.54341	14.057	0.595223	63.2314	2.36433	106.005	3.80262	0	0	0	0
ENSG00000263708	0.00351768	4.9793	121.36	3.87416	8.90227	0.376953	16.7166	0.625063	47.6176	1.70815	0	0	0	0
ENSG00000264102	0.00895664	4.47008	50.5668	1.61424	8.49885	0.359871	53.8882	2.01497	17.2811	0.619913	0	0	0	0
ENSG00000264399	2.33227e-05	6.28026	42.6527	1.3616	98.2385	4.15976	79.3152	2.96573	197.761	7.09414	0	0	0	0
ENSG00000264493	8.51811e-07	3.78859	464.259	14.8205	1152.02	48.7807	646.652	24.1794	682.974	24.4998	0	0	47.5023	2.23809
ENSG00000264500	0.00599935	4.46534	27.5036	0.877994	10.9547	0.463859	44.1507	1.65087	45.7228	1.64018	0	0	0	0
ENSG00000264572	1.18106e-05	6.3392	150.227	4.79569	104.893	4.44153	94.3691	3.52862	64.185	2.30246	0	0	0	0
ENSG00000264616	1.27144e-05	6.2927	101.99	3.25582	49.6882	2.10397	80.0595	2.99356	210.754	7.56021	0	0	0	0
ENSG00000264773	0.00878715	1.13129	841.154	26.8521	929.366	39.3526	753.614	28.1789	952.706	34.1757	10.314	15.1768	278.966	13.1436
ENSG00000265118	0.00756789	2.4544	116.295	3.71248	124.441	5.26928	71.7796	2.68396	92.8649	3.33127	0.372783	0.54854	13.937	0.656649
ENSG00000265301	0.00389875	4.68242	29.2826	0.934787	34.2419	1.44992	53.8697	2.01428	17.6587	0.633456	0	0	0	0
ENSG00000265342	0.00782732	2.49354	89.2447	2.84895	54.0329	2.28794	131.701	4.92451	78.0699	2.80054	0	0	10.8351	0.510502
ENSG00000265418	0.00248935	5.15036	141.011	4.50149	25.9192	1.09751	26.3882	0.986699	13.3424	0.478621	0	0	0	0
ENSG00000265806	0.00133487	5.13819	45.8392	1.46332	10.9547	0.463859	44.1507	1.65087	114.307	4.10045	0	0	0	0
ENSG00000265879	0.000167138	5.69746	51.2447	1.63588	34.2419	1.44992	134.674	5.03569	61.8055	2.2171	0	0	0	0
ENSG00000266654	0.00697596	3.42976	52.4529	1.67445	46.3079	1.96084	29.6349	1.1081	32.543	1.16739	0	0	2.11599	0.0996958
ENSG00000266957	0.00490194	4.57542	21.7285	0.693638	37.0338	1.56814	42.9344	1.60539	22.3012	0.799995	0	0	0	0
ENSG00000267177	0.00488267	4.54873	21.5914	0.689261	37.5231	1.58886	20.805	0.777933	44.1857	1.58504	0	0	0	0
ENSG00000267195	0.00499898	2.71141	105.648	3.3726	78.3001	3.3155	45.7369	1.71018	110.766	3.97344	0	0	8.78445	0.413883
ENSG00000268163	0.00779376	1.14722	644.888	20.5867	543.598	23.0178	765.916	28.6389	1405.74	50.4272	14.049	20.6728	195.525	9.21225
ENSG00000269981	0.00652978	2.2694	215.334	6.87408	156.701	6.63525	100.175	3.74572	121.391	4.35458	0	0	23.5481	1.10948
ENSG00000270377	0.00101839	5.24923	121.058	3.86454	13.6122	0.576387	44.4251	1.66113	43.5741	1.5631	0	0	0	0
ENSG00000270518	0.0097878	3.1613	79.644	2.54247	35.7876	1.51537	39.9912	1.49534	27.9191	1.00152	0	0	2.58684	0.12188
ENSG00000271064	0.000511037	2.62748	172.782	5.51569	302.287	12.7999	451.215	16.8717	332.282	11.9197	0	0	42.4114	1.99823
ENSG00000271798	0.00307553	4.63325	37.063	1.18316	17.7538	0.751756	30.997	1.15903	56.4657	2.02555	0	0	0	0
ENSG00000272215	0.00148435	5.17345	121.084	3.86537	11.3271	0.47963	35.1319	1.31364	49.3212	1.76926	0	0	0	0
ENSG00000272439	0.00336904	2.40172	146.358	4.67216	103.563	4.38521	87.8724	3.2857	133.657	4.79458	0	0	15.6866	0.73908
ENSG00000273096	0.000529597	2.23729	295.661	9.43836	316.594	13.4057	408.692	15.2817	523.006	18.7614	0	0	67.0552	3.15933
ENSG00000273320	1.20664e-05	4.41539	73.9679	2.36127	441.82	18.7082	417.855	15.6243	380.526	13.6503	0	0	12.018	0.566232
ENSG00000273709	0.000143868	1.6215	1349.54	43.0814	534.094	22.6154	1351.37	50.5299	1109.34	39.7945	9.27594	13.6493	225.024	10.6021
ENSG00000274062	0.000143868	1.6215	1349.54	43.0814	534.094	22.6154	1351.37	50.5299	1109.34	39.7945	9.27594	13.6493	225.024	10.6021
ENSG00000274432	0.000143868	1.6215	1349.54	43.0814	534.094	22.6154	1351.37	50.5299	1109.34	39.7945	9.27594	13.6493	225.024	10.6021
ENSG00000274585	0.000143868	1.6215	1349.54	43.0814	534.094	22.6154	1351.37	50.5299	1109.34	39.7945	9.27594	13.6493	225.024	10.6021
ENSG00000274862	0.000143868	1.6215	1349.54	43.0814	534.094	22.6154	1351.37	50.5299	1109.34	39.7945	9.27594	13.6493	225.024	10.6021
ENSG00000275213	6.97787e-05	3.24023	270.811	8.64509	292.98	12.4058	300.107	11.2215	149.325	5.35662	0	0	21.3586	1.00632
ENSG00000275219	0.000143868	1.6215	1349.54	43.0814	534.094	22.6154	1351.37	50.5299	1109.34	39.7945	9.27594	13.6493	225.024	10.6021
ENSG00000275291	0.000432989	6.0182	28.7249	0.916981	5.21506	0.220824	172.532	6.45126	198.345	7.11509	0	0	0	0
ENSG00000275616	0.000143868	1.6215	1349.54	43.0814	534.094	22.6154	1351.37	50.5299	1109.34	39.7945	9.27594	13.6493	225.024	10.6021
ENSG00000275939	0.00592073	2.72421	174.614	5.57418	118.016	4.99723	142.115	5.31391	45.8859	1.64603	0	0	13.8868	0.654283
ENSG00000276317	0.00620203	3.43501	42.3974	1.35345	45.6904	1.93469	27.6717	1.03469	46.7194	1.67593	0	0	2.32066	0.109339
ENSG00000276596	0.000143868	1.6215	1349.54	43.0814	534.094	22.6154	1351.37	50.5299	1109.34	39.7945	9.27594	13.6493	225.024	10.6021
ENSG00000276712	0.000424503	5.61169	93.4908	2.9845	9.93766	0.420795	50.0373	1.87098	147.528	5.29215	0	0	0	0
ENSG00000276830	0.00443286	4.6818	36.6715	1.17066	43.8188	1.85544	11.0377	0.412717	45.7228	1.64018	0	0	0	0
ENSG00000276900	0.0009886	3.57698	30.5338	0.974727	115.928	4.9088	151.132	5.65108	183.873	6.59593	0.405258	0.596327	6.8633	0.323367
ENSG00000276991	0.00538718	3.85113	41.3249	1.31921	13.2644	0.561662	44.0571	1.64737	62.7996	2.25276	0	0	0.902266	0.0425106
ENSG00000277209	0.00152678	1.0976	363732	11611.4	264213	11187.7	334981	12525.5	352261	12636.4	3389.96	4988.24	121081	5704.78
ENSG00000277265	0.00356537	4.7604	74.5765	2.3807	10.0572	0.425857	26.2051	0.979855	51.7002	1.8546	0	0	0	0
ENSG00000277635	0.00568845	4.77281	76.2443	2.43394	43.7468	1.85239	18.1237	0.677675	8.6613	0.3107	0	0	0	0
ENSG00000277754	3.6641e-05	6.08481	50.4772	1.61138	111.531	4.72261	80.8532	3.02324	98.3131	3.52671	0	0	0	0
ENSG00000277903	0.000143868	1.6215	1349.54	43.0814	534.094	22.6154	1351.37	50.5299	1109.34	39.7945	9.27594	13.6493	225.024	10.6021
ENSG00000278048	0.000143868	1.6215	1349.54	43.0814	534.094	22.6154	1351.37	50.5299	1109.34	39.7945	9.27594	13.6493	225.024	10.6021
ENSG00000278348	0.00250688	4.7842	34.6682	1.10671	13.1901	0.558514	48.3607	1.80829	65.4049	2.34622	0	0	0	0
ENSG00000278517	0.00702318	4.4812	38.8126	1.23901	33.2767	1.40905	34.4277	1.28731	11.8099	0.423646	0	0	0	0
ENSG00000278591	0.000143868	1.6215	1349.54	43.0814	534.094	22.6154	1351.37	50.5299	1109.34	39.7945	9.27594	13.6493	225.024	10.6021
ENSG00000278745	0.00101607	2.81707	225.311	7.19257	772.726	32.7199	738.062	27.5974	297.417	10.669	0	0	72.5266	3.41712
ENSG00000278799	0.00173029	5.15628	41.6278	1.32888	72.4716	3.0687	49.8204	1.86287	12.5621	0.45063	0	0	0	0
ENSG00000282416	0.00503385	4.20926	4.43133	0.141461	39.3321	1.66546	162.22	6.06569	91.9578	3.29873	0	0	1.82467	0.0859701
ENSG00000282572	0.00928326	2.43622	103.965	3.31886	96.4778	4.08521	82.307	3.0776	67.8785	2.43495	0	0	12.4489	0.586534
ENSG00000282917	0.00845686	2.45381	66.9817	2.13825	112.721	4.77298	96.7373	3.61717	101.239	3.63166	0	0	13.2676	0.625108
ENSG00000284035	0.00636417	4.64636	39.9152	1.27421	9.26329	0.39224	76.905	2.87561	19.3652	0.694673	0	0	0	0
ENSG00000284669	0.00488094	1.82298	122.349	3.90575	156.104	6.60999	201.194	7.523	224.725	8.06139	0.645905	0.950432	32.514	1.53191
ENSG00000285366	0.00411394	2.12384	92.7262	2.96009	177.22	7.50412	260.683	9.74737	202.305	7.25714	1.07239	1.57799	28.3784	1.33706
ENSG00000286076	0.000290464	4.22722	21.397	0.683054	260.347	11.024	278.447	10.4116	340.247	12.2054	0	0	9.45194	0.445332
ENSG00000288667	0.00119419	5.07893	72.8486	2.32554	12.0786	0.511449	49.8204	1.86287	62.8104	2.25315	0	0	0	0
ENSG00000288700	3.98672e-05	4.69512	50.7456	1.61995	234.815	9.94287	200.669	7.50334	116.892	4.19319	0	0	4.07871	0.19217
ENSG00000288757	0.00875057	3.3147	16.0593	0.51266	61.2236	2.59242	154.025	5.75924	62.7405	2.25064	0	0	5.05639	0.238234
ENSG00000288859	0.00217434	2.66139	122.977	3.92577	472.606	20.0118	2426.79	90.7419	2553.5	91.5996	5.76878	8.48861	134.33	6.32902
ENSG00000289070	0.00547353	3.00145	35.9068	1.14625	225.461	9.54679	181.002	6.76797	126.651	4.54326	0	0	14.6885	0.692053
ENSG00000289172	0.00171321	4.28511	15.896	0.507448	67.4349	2.85543	157.792	5.90011	49.6484	1.781	0	0	1.99064	0.09379
ENSG00000289251	0.00072178	5.61785	18.7493	0.598531	124.953	5.29092	59.9749	2.24256	29.0317	1.04143	0	0	0	0
ENSG00000289341	0.000179008	3.76379	60.2298	1.92271	244.113	10.3366	599.465	22.415	346.901	12.4441	0	0	18.1213	0.85379
ENSG00000289388	0.00199942	4.90949	24.4499	0.780512	17.3065	0.732816	64.3105	2.40468	67.8701	2.43465	0	0	0	0
ENSG00000289573	0.00862818	4.61678	3.7626	0.120113	43.0668	1.8236	39.3622	1.47182	47.1738	1.69223	0	0	0	0
