# Supplementary material for: Four cases of cytokine storm after COVID-19 vaccination: Case report
Source: Front Immunol. 2022 Aug 15;13:967226. doi: 10.3389/fimmu.2022.967226 (PMC9420842; doi:10.3389/fimmu.2022.967226)
Supplement: Supplementary file 2 [file Table_2.xlsx]

## Sheet: Expansion_DownGene_p001
ens_gene	pvalue	log2FoldChange	Vaccinated1-Counts	Vaccinated1-TPM	Vaccinated2-Counts	Vaccinated2-TPM	Vaccinated3-Counts	Vaccinated3-TPM	Vaccinated4-Counts	Vaccinated4-TPM	Control1-Counts	Control1-TPM	Control2-Counts	Control2-TPM
ENSG00000091831	0.00714958	-2.48986	20.3102	0.648359	5.56848	0.235789	11.2867	0.422028	9.84045	0.352999	3.3667	4.954	30.495	1.43678
ENSG00000100979	0.00321228	-2.90334	11.1784	0.356846	9.05916	0.383596	54.1351	2.0242	9.53218	0.34194	1.75078	2.57622	137.777	6.49143
ENSG00000104341	0.00214464	-3.86574	3.67141	0.117202	3.22491	0.136554	7.24206	0.270793	3.89962	0.139888	4.78738	7.0445	4.35603	0.205236
ENSG00000106541	0.000229892	-5.26623	0	0	9.09509	0.385118	2.03171	0.0759689	2.21694	0.0795264	10.1874	14.9905	5.06758	0.238761
ENSG00000106976	0.000940798	-3.51812	31.5803	1.00813	6.43608	0.272526	40.2689	1.50572	4.81315	0.172658	15.1461	22.2871	21.1596	0.996944
ENSG00000107562	0.00127911	-2.73648	21.8774	0.698389	12.5012	0.529346	11.9597	0.447194	8.12824	0.291578	2.81807	4.14672	55.8972	2.63362
ENSG00000110195	4.80126e-05	-7.84481	0.880433	0.028106	0.487903	0.0206595	0	0	0	0	4.62339	6.80319	1.32774	0.0625571
ENSG00000110492	0.000518958	-3.56154	13.99	0.446601	25.2096	1.06746	9.69158	0.362384	10.8993	0.390983	13.0289	19.1717	14.0965	0.664163
ENSG00000115457	8.67086e-05	-4.78417	6.11678	0.195265	5.90402	0.249997	3.07591	0.115013	5.28516	0.18959	10.2861	15.1357	3.29609	0.155296
ENSG00000117245	0.000752317	-4.00161	1.77497	0.0566622	4.17757	0.176893	6.97491	0.260804	4.42607	0.158773	4.54082	6.68169	9.12114	0.429746
ENSG00000125618	0.004306	-3.21184	9.55448	0.305007	6.65715	0.281887	6.31764	0.236227	12.4193	0.445509	6.0764	8.94126	6.1747	0.290923
ENSG00000130508	0.00026453	-4.38484	1.73147	0.0552736	3.37026	0.142708	3.69946	0.138329	3.53222	0.126709	4.91876	7.23783	8.01185	0.377482
ENSG00000130656	0.00148396	-3.41318	8.00234	0.255458	4.74191	0.200789	2.64672	0.0989652	6.8439	0.245506	1.24536	1.83251	46.2053	2.17698
ENSG00000134324	0.00724232	-1.07518	380.978	12.1619	203.327	8.60956	252.199	9.43013	446.392	16.0131	27.1194	39.9054	315.869	14.8823
ENSG00000137648	0.000671167	-4.0201	5.18814	0.16562	13.0138	0.551051	4.44051	0.166038	7.44957	0.267233	9.37755	13.7988	6.44712	0.303758
ENSG00000142949	0.00332423	-2.99492	9.56342	0.305292	5.60929	0.237517	17.2359	0.644478	10.1698	0.364814	6.35582	9.35243	12.9004	0.607806
ENSG00000143320	0.00204371	-3.39313	9.83972	0.314113	6.68268	0.282968	5.1961	0.194291	9.07725	0.325621	5.52782	8.13404	7.98767	0.376342
ENSG00000146674	0.000558798	-2.95276	22.0123	0.702698	13.078	0.553769	16.7672	0.626953	17.9478	0.643827	9.20741	13.5485	24.4123	1.1502
ENSG00000148218	0.00902779	-1.38355	148.546	4.74201	111.428	4.71826	90.3984	3.38015	143.585	5.15071	15.5492	22.8802	127.294	5.99752
ENSG00000152457	0.00906937	-1.92936	69.9115	2.23178	47.8529	2.02626	61.9894	2.31789	64.8904	2.32776	15.101	22.2206	38.8545	1.83064
ENSG00000155066	0.00128449	-4.25237	7.24424	0.231257	3.45877	0.146456	1.5803	0.0590901	2.12229	0.0761313	5.04517	7.42383	3.70127	0.174387
ENSG00000157227	0.00647516	-2.9329	10.3588	0.330684	3.0451	0.12894	17.2956	0.646711	3.94378	0.141472	1.63902	2.41177	39.1737	1.84568
ENSG00000160180	3.83156e-05	-4.9885	5.44421	0.173795	17.8026	0.753823	3.62985	0.135726	3.81476	0.136844	19.3375	28.4546	5.74473	0.270665
ENSG00000161249	0.000457934	-3.53958	23.3237	0.744561	7.07045	0.299387	28.5233	1.06654	13.7812	0.494363	13.9934	20.5909	12.3476	0.581761
ENSG00000162572	0.000953325	-3.8499	11.997	0.38298	2.68915	0.113868	5.01384	0.187476	13.2336	0.474718	7.95196	11.7011	5.37436	0.253215
ENSG00000162896	0.00075631	-4.15829	4.35696	0.139087	3.75779	0.159118	2.44178	0.0913023	13.3562	0.479118	6.91629	10.1771	4.78162	0.225288
ENSG00000163435	0.00339575	-3.75926	1.75562	0.0560446	6.92832	0.293369	11.2773	0.421678	2.9588	0.106139	6.47175	9.52301	4.64509	0.218855
ENSG00000163554	0.000107936	-2.20921	52.6675	1.6813	66.9362	2.83431	52.3913	1.959	131.453	4.71553	15.1593	22.3065	156.899	7.39237
ENSG00000165215	0.00227646	-5.34383	0.302422	0.00965418	2.67189	0.113137	0.36603	0.0136865	1.51581	0.0543754	3.52808	5.19148	1.81157	0.0853527
ENSG00000165495	0.00421182	-2.12729	132.491	4.22951	35.1728	1.48934	22.2386	0.83154	64.5025	2.31385	4.86832	7.16361	208.321	9.81511
ENSG00000167244	0.00952522	-1.98749	33.8342	1.08009	29.4833	1.24843	55.6897	2.08233	40.1918	1.44177	9.67936	14.2429	36.4193	1.71591
ENSG00000167617	6.61259e-05	-5.36449	2.89669	0.0924708	3.38927	0.143514	2.26329	0.0846284	0.586978	0.0210562	6.74924	9.93132	2.7837	0.131155
ENSG00000167749	0.000579861	-4.06568	42.2413	1.34846	11.4633	0.485398	1.64576	0.0615376	7.56134	0.271242	17.4614	25.694	11.453	0.539612
ENSG00000169203	0.00138705	-1.42385	466.513	14.8924	150.215	6.36063	240.37	8.98785	281.394	10.0942	25.6911	37.8037	409.249	19.2819
ENSG00000169246	0.00652271	-1.32829	1170.22	37.3568	555.744	23.5321	563.256	21.0611	759.641	27.25	91.5808	134.759	598.431	28.1953
ENSG00000169877	0.00398957	-1.25936	606.208	19.3519	759.994	32.1808	1370.9	51.2602	1078.74	38.6968	89.9127	132.304	1106.87	52.1508
ENSG00000173467	0.000833507	-5.46008	0.793239	0.0253225	2.8794	0.121924	2.13738	0.0799202	1.04539	0.0375004	6.19777	9.11985	0	0
ENSG00000185130	0.00396437	-1.31431	126.477	4.03751	155.288	6.57543	167.634	6.26811	188.049	6.74573	12.6634	18.6339	240.692	11.3403
ENSG00000185499	0.000374257	-3.33028	30.2365	0.965236	41.1254	1.74139	41.283	1.54364	47.2212	1.69393	26.7494	39.3611	16.439	0.774528
ENSG00000187244	0.00598173	-2.14011	26.9416	0.860055	38.493	1.62993	47.2638	1.76727	19.3431	0.693879	8.05881	11.8583	54.7271	2.57849
ENSG00000197744	3.73787e-09	-5.96006	2.20725	0.0704618	5.10171	0.216024	7.85824	0.293833	20.1143	0.721546	33.1253	48.743	27.2588	1.28431
ENSG00000197903	0.00115795	-1.10567	2369.53	75.6422	892.144	37.7765	1602.51	59.9206	2171.73	77.9048	103.142	151.771	2399.41	113.049
ENSG00000198712	0.000335851	-2.13131	21861	697.868	15737.8	666.392	20596.4	770.135	10384.4	372.513	4137.94	6088.87	15330.6	722.305
ENSG00000198727	0.000445864	-2.03799	11294.1	360.541	6045.13	255.972	11862	443.541	4658.06	167.095	1809.19	2662.18	8321.95	392.092
ENSG00000198744	0.000444398	-4.57427	6.27499	0.200316	6.04256	0.255863	2.2883	0.0855635	3.58417	0.128572	8.4533	12.4388	1.84533	0.0869433
ENSG00000198763	0.00194466	-1.9918	20548.2	655.958	6225.21	263.597	14691.6	549.343	4067.46	145.909	2223.59	3271.95	12278	578.483
ENSG00000198840	0.00185289	-2.30288	11203.2	357.64	4853.47	205.513	7843.43	293.279	2399.72	86.0832	1895.88	2789.73	3948.79	186.049
ENSG00000198886	0.000195947	-2.08359	19579.8	625.043	9504.39	402.449	18387	687.523	7479.46	268.305	2918.33	4294.25	15724.3	740.857
ENSG00000198888	0.000415313	-2.30285	28012.9	894.253	10790.6	456.911	16737.5	625.845	4829.34	173.239	3746.79	5513.3	20049.8	944.655
ENSG00000198899	0.000554092	-1.98459	20725.1	661.607	11420.9	483.601	16018.5	598.959	7128.86	255.728	2821.79	4152.19	14113.1	664.943
ENSG00000198938	0.00578919	-1.64573	44458.7	1419.25	22762.4	963.839	24033.2	898.644	7812.06	280.236	3261.42	4799.09	34890.9	1643.9
ENSG00000199400	0.00294789	-10.1714	0	0	0	0	0	0	0	0	13.3691	19.6723	13.5155	0.636787
ENSG00000199938	0.00737797	-2.46635	20.5186	0.655012	40.2423	1.704	79.3802	2.96816	42.9594	1.54105	17.0084	25.0274	23.3051	1.09803
ENSG00000200795	0.000811903	-2.13706	346.804	11.071	129.172	5.46958	312.109	11.6703	255.565	9.1677	64.4681	94.8631	186.389	8.78181
ENSG00000202239	0.00176971	-3.04912	69.9855	2.23414	19.7075	0.834485	8.85044	0.330933	33.3174	1.19517	16.915	24.8899	22.6378	1.06659
ENSG00000202538	0.00251496	-2.38018	1233.08	39.3634	535.14	22.6597	797.613	29.8241	1421.58	50.9954	306.224	450.6	242.305	11.4163
ENSG00000206638	0.00383437	-3.01001	73.1788	2.33608	20.7126	0.877042	26.3618	0.985711	8.91049	0.319639	17.2246	25.3456	15.6866	0.73908
ENSG00000206743	0.000403442	-4.53123	31.3624	1.00118	0	0	8.78724	0.32857	8.91049	0.319639	17.2246	25.3456	7.8433	0.36954
ENSG00000209082	2.27726e-06	-3.77264	49.077	1.56668	37.684	1.59567	29.3119	1.09602	29.532	1.05938	31.766	46.7428	53.4579	2.51869
ENSG00000210082	0.000435613	-2.60068	2242.45	71.5856	845.939	35.82	1911.61	71.4784	822.043	29.4885	519.888	765.001	805.376	37.9456
ENSG00000210127	1.55075e-08	-5.46273	18.0505	0.576226	21.0404	0.890923	10.7366	0.40146	11.1591	0.400301	46.005	67.6951	23.7648	1.11969
ENSG00000210140	0.000252029	-2.84455	386.544	12.3396	223.717	9.47296	181.722	6.79488	173.535	6.22508	107.591	158.318	134.846	6.35332
ENSG00000210144	0.00127925	-4.94063	75.4233	2.40773	145.416	6.15742	56.788	2.1234	23.138	0.830011	167.365	246.273	58.9952	2.77958
ENSG00000210196	0.00756435	-3.39107	6158.71	196.604	3033.29	128.44	2329.55	87.1059	922.114	33.0783	2043.13	3006.41	2187.93	103.085
ENSG00000211459	0.00214013	-2.082	3609.48	115.225	1277.71	54.1029	1950.55	72.9344	1323.19	47.4659	489.405	720.146	1111.9	52.3878
ENSG00000211688	0.00300391	-2.26573	426.418	13.6125	36.2953	1.53687	302.562	11.3133	751.975	26.975	82.011	120.677	429.857	20.2529
ENSG00000211842	0.00857979	-1.60305	77.6088	2.4775	67.1893	2.84503	106.955	3.99924	95.6827	3.43235	14.5618	21.4273	79.0672	3.72528
ENSG00000212242	0.00106533	-3.19518	37.9354	1.21101	49.6435	2.10208	19.7667	0.73911	10.0051	0.358904	18.5089	27.2353	30.2912	1.42718
ENSG00000217644	0.000581974	-4.16909	3.7874	0.120905	3.19036	0.135091	7.28517	0.272405	3.80526	0.136503	5.5303	8.13769	4.88535	0.230175
ENSG00000220323	0.000517745	-1.7058	247.35	7.89612	70.6869	2.99313	138.08	5.16305	157.864	5.66293	12.689	18.6715	318.664	15.014
ENSG00000222923	0.00729576	-2.49843	198.474	6.33586	50.2897	2.12944	13.9156	0.520327	27.4355	0.984172	21.2902	31.3279	107.477	5.0638
ENSG00000228253	0.00070307	-2.21481	30587.2	976.431	13321.5	564.077	31751.7	1187.25	10901.4	391.057	5530.8	8138.43	17110	806.143
ENSG00000229807	3.88978e-40	-6.42565	17.0546	0.544433	8.04892	0.340819	6.50929	0.243394	19.3141	0.692839	28.0672	41.3001	728.083	34.3039
ENSG00000230807	0.00936029	-3.70817	5.07729	0.162082	0	0	4.6482	0.173804	19.636	0.704386	5.9449	8.74776	3.63179	0.171113
ENSG00000231232	0.000922023	-3.96224	10.6438	0.33978	2.5164	0.106553	1.82816	0.068358	3.05323	0.109526	4.78851	7.04616	11.0744	0.521775
ENSG00000232177	0.00320897	-5.88637	0	0	0	0	2.01819	0.0754634	2.125	0.0762284	3.50184	5.15287	0	0
ENSG00000232573	7.38247e-06	-2.60306	222.575	7.10523	182.017	7.70722	51.8463	1.93862	214.127	7.68122	28.6825	42.2056	685.933	32.318
ENSG00000234350	1.35859e-05	-4.68553	13.4172	0.428317	8.65846	0.366629	6.11525	0.22866	8.06408	0.289276	15.6942	23.0936	6.80975	0.320844
ENSG00000234371	0.000134157	-5.38861	0	0	3.42022	0.144824	1.52939	0.0571864	5.56327	0.199567	7.88896	11.6084	3.1176	0.146887
ENSG00000235817	0.00997315	-3.35653	0	0	8.2552	0.349554	7.79526	0.291478	28.7105	1.02991	6.78501	9.98396	13.8323	0.651714
ENSG00000236191	0.00313645	-4.4051	0	0	3.52515	0.149267	2.09264	0.0782473	6.61526	0.237304	5.41991	7.97526	3.28848	0.154938
ENSG00000236737	0.00921156	-10.6443	0	0	0	0	0	0	0	0	19.2387	28.3092	0	0
ENSG00000237853	0.00294497	-4.21961	2.17885	0.0695554	0	0	12.9227	0.483202	1.79791	0.0644952	5.01873	7.38492	10.6708	0.502761
ENSG00000238008	0.000390458	-2.13223	39.7401	1.26862	26.7439	1.13243	40.8363	1.52694	34.4149	1.23454	6.31695	9.29523	84.0129	3.9583
ENSG00000240388	0.00261657	-4.15769	2.35621	0.0752171	3.99828	0.169301	6.17562	0.230917	6.47384	0.232231	5.50817	8.10513	1.23186	0.0580396
ENSG00000240801	0.00210515	-3.74409	0	0	16.5863	0.702321	16.7068	0.624696	37.4094	1.34196	15.1011	22.2209	18.8738	0.889246
ENSG00000241943	0.00191482	-4.95196	0	0	0	0	8.66093	0.323847	4.6282	0.166024	6.91627	10.1771	3.33528	0.157143
ENSG00000242430	0.0057507	-4.00515	11.2558	0.359318	0	0	19.2686	0.720485	0.851257	0.0305365	7.64343	11.2471	7.21628	0.339998
ENSG00000243423	3.7899e-05	-3.54988	16.8435	0.537694	7.91949	0.335339	24.7152	0.924143	42.2854	1.51687	15.5942	22.9464	34.234	1.61295
ENSG00000243648	0.000169643	-5.29825	0	0	2.31814	0.098158	2.66	0.0994621	11.1318	0.399323	9.61716	14.1514	3.19885	0.150715
ENSG00000243979	0.000114121	-4.06479	6.09111	0.194446	8.79129	0.372254	12.1557	0.454522	10.3808	0.372384	11.1484	16.4045	8.94519	0.421456
ENSG00000244089	0.000113601	-4.54509	3.08461	0.0984698	4.31072	0.182531	0.973096	0.0363857	7.09786	0.254616	6.30366	9.27567	11.0388	0.520098
ENSG00000244731	0.00750946	-2.08702	16.9809	0.54208	21.1781	0.896755	27.6325	1.03323	24.1923	0.867833	1.6445	2.41984	68.9608	3.24911
ENSG00000251285	1.44675e-07	-5.56492	8.25799	0.263619	9.70147	0.410794	6.05097	0.226256	19.3745	0.695007	33.1031	48.7103	9.34593	0.440337
ENSG00000253059	0.00378829	-2.1442	129.344	4.12903	55.9652	2.36976	33.7818	1.26316	45.0886	1.61743	16.1938	23.8288	81.2208	3.82675
ENSG00000256299	0.00187591	-3.01441	16.278	0.519642	8.09766	0.342883	3.32499	0.124327	17.6962	0.634803	5.44649	8.01436	28.2165	1.32943
ENSG00000259129	0.00354176	-4.39897	4.27784	0.136561	0.865803	0.0366611	2.75462	0.103	2.28525	0.0819769	3.72725	5.48455	1.10774	0.0521914
ENSG00000262920	0.000377999	-5.31242	0	0	0	0	7.18625	0.268706	3.83363	0.137521	7.10297	10.4518	5.53908	0.260976
ENSG00000266104	0.000485365	-3.75923	21.2369	0.677945	0	0	12.8929	0.482087	52.1311	1.87006	14.0035	20.6058	57.4447	2.70653
ENSG00000266402	0.0082757	-2.92653	41.0371	1.31002	3.32932	0.140975	37.2797	1.39395	69.0317	2.47632	17.0084	25.0274	9.57538	0.451148
ENSG00000269888	9.63483e-12	-27.8017	0	0	0	0	0	0	0	0	147.655	217.27	0	0
ENSG00000270285	0.00662604	-2.5601	11.3544	0.362464	6.68596	0.283107	32.6693	1.22156	17.2074	0.617268	6.31695	9.29523	25.8502	1.21794
ENSG00000270372	0.00974714	-10.5659	0	0	0	0	0	0	0	0	17.8696	26.2946	0	0
ENSG00000272034	0.00787934	-2.06622	77.4538	2.47255	16.0174	0.678234	33.09	1.23729	63.0722	2.26254	11.4557	16.8567	46.4436	2.18821
ENSG00000272398	0.000819027	-2.75094	26.0555	0.831768	94.8592	4.01667	102.995	3.85115	64.9912	2.33138	31.1484	45.834	78.296	3.68895
ENSG00000273297	0.00531421	-3.31381	0.765528	0.0244379	3.63917	0.154095	10.3921	0.388578	37.411	1.34202	6.95058	10.2276	23.3521	1.10024
ENSG00000273703	0.00407708	-1.11273	509.148	16.2535	261.457	11.071	332.988	12.451	561.236	20.1328	19.8786	29.2508	628.918	29.6317
ENSG00000275519	0.00466821	-2.93813	18.1941	0.580809	10.8332	0.458714	53.6764	2.00705	11.3842	0.408375	11.6087	17.0819	16.0288	0.755204
ENSG00000276368	5.3226e-05	-1.56662	325.819	10.4011	215.436	9.1223	473.204	17.6939	519.524	18.6365	40.9295	60.2267	579.017	27.2806
ENSG00000277371	0.00220182	-2.53645	12.0862	0.385826	8.63077	0.365457	34.291	1.2822	47.4163	1.70093	7.08779	10.4295	53.4713	2.51932
ENSG00000278677	0.00780853	-1.04688	521.453	16.6463	306.038	12.9587	763.75	28.5579	830.425	29.7892	33.6046	49.4483	790.782	37.258
ENSG00000282420	0.00222684	-1.41356	234.668	7.49129	128.544	5.44299	125.008	4.67427	160.072	5.74214	16.9701	24.9711	220.026	10.3666
ENSG00000283300	0.00110391	-2.63441	71.8941	2.29507	8.37097	0.354456	17.9592	0.671525	51.1234	1.83391	10.2322	15.0564	83.3806	3.92851
ENSG00000286522	0.00226599	-1.28986	192.854	6.15647	135.685	5.74537	267.411	9.99895	286.166	10.2654	12.7109	18.7038	363.126	17.1088
ENSG00000289130	0.00927336	-2.13633	40.4938	1.29268	15.1887	0.643141	31.1609	1.16516	22.92	0.82219	0.6138	0.903191	101.427	4.77875
